# Supplementary material for: A COVID-19 peptide vaccine for the induction of SARS-CoV-2 T cell immunity
Source: Nature. 2021 Nov 23;601(7894):617–22. doi: 10.1038/s41586-021-04232-5 (PMC8791831; doi:10.1038/s41586-021-04232-5)
Supplement: Supplementary file 5 — Source Data Fig. 1 [file 41586_2021_4232_MOESM5_ESM.xlsx]

## Sheet: Figure 1
Figure 1
Figure 1a	Local solicited adverse effects					Figure 1b	Systemic solicited adverse effects
	mild	moderate	severe				mild	moderate	severe
Any						Any
All	38.9	41.7	19.4			All	38.9
Part I	33	41.7	25			Part I	41.7
Part II	41.7	41.7	16.7			Part II	37.5
Induration						Fatigue
All	66.7	33.3				All	30.6
Part I	66.7	33.3				Part I	25
Part II	66.7	33.3				Part II	33.3
Swelling						Headache
All	55.6	19.4	5.6			All	16.7
Part I	75	16.7	8.3			Part I	16.7
Part II	45.8	20.8	4.2			Part II	16.7
Erythema						Chills
All	44.4	27.8	19.4			All	5.6
Part I	41.7	33	25			Part I
Part II	45.8	25	16.7			Part II	8.3
Itching						Myalgia
All	66.7					All	5.6
Part I	75					Part I	8.3
Part II	62.5					Part II	4.2
Pain						Arthralgia
All	58.3	2.8				All	2.8
Part I	66.7					Part I	8.3
Part II	54.2	4.2				Part II	0
Skin ulceration						Fever
All	19.4	5.6				All	0
Part I	25					Part I	0
Part II	16.7	8.3				Part II	0
Lymphadenopathy
All	22.2
Part I	41.7
Part II	12.5
