# Supplementary material for: A COVID-19 peptide vaccine for the induction of SARS-CoV-2 T cell immunity
Source: Nature. 2021 Nov 23;601(7894):617–22. doi: 10.1038/s41586-021-04232-5 (PMC8791831; doi:10.1038/s41586-021-04232-5)
Supplement: Supplementary file 6 — Source Data Fig. 2 [file 41586_2021_4232_MOESM6_ESM.xlsx]

## Sheet: Figure 2a
Figure 2a
Sample ID Part I	IFN-g T-cell response [calculated spot counts per 500,000 cells]						Sample ID Part II	IFN-g T-cell response [calculated spot counts per 500,000 cells]
	day 1	day 7	day 14	day 28				day 1	day 7	day 14	day 28
UPN01	0	15	55	128			UPN13	0	2	1264	991
UPN02	3	0	169	365			UPN14	3	9	6	356
UPN03	0	7	75	254			UPN15	2	1	10	392
UPN04	2	7	332	171			UPN16	2	1	50	2571
UPN05	0	4	303	174			UPN17	1	2	21	227
UPN06	5	16	1154	534			UPN18	4	13	13	166
UPN07	5	36	504	543			UPN19	0	0	165	1019
UPN08	2	1	2324	1119			UPN20	3	2	565	268
UPN09	1	1	6	4204			UPN21	36	16	0	45
UPN10	0	3	305	141			UPN22	4	0	1247	2683
UPN11	4	3	70	2009			UPN23	1	3	30	901
UPN12	4	7	157	1007			UPN24	1	1	33	191
							UPN25	4	0	4	79
							UPN26	1	1	183	2298
							UPN27	1	9	89	164
							UPN28	44	13	153	515
							UPN29	3	0	2	6
							UPN30	2	8	56	338
							UPN31	4	0	217	60
							UPN32	1	1	14	181
							UPN33	1	2	219	35
							UPN34	1	0	477	865
							UPN35	122	2	15	312
							UPN36	16	30	792	1107
Calculated mean spot counts per 500,000 cells detected against single CoVac-1 T-cell epitopes
Ex vivo mean spot count	day 1						day 7						day 14						day 28
	P1_nuc	P2_nuc	P3_spi	P4_env	P5_mem	P6_ORF8	P1_nuc	P2_nuc	P3_spi	P4_env	P5_mem	P6_ORF8	P1_nuc	P2_nuc	P3_spi	P4_env	P5_mem	P6_ORF8	P1_nuc	P2_nuc	P3_spi	P4_env	P5_mem	P6_ORF8
UPN01	0	0	0	0	0	0	0.277778	5.27778	1.66667	0	3.61111	3.88889	2.77778	1.38889	9.44444	8.61111	9.16667	23.8889	3.33333	3.05556	23.8889	19.7222	10	67.7778
UPN02	0.277778	0	2.22222	0	0	0	0	0	0	0	0	0	2.5	10.5556	10.5556	14.7222	18.0556	112.5	8.05556	16.6667	41.6667	28.0556	53.8889	216.667
UPN03	0	0	0	0	0	0	2.22222	0	2.22222	0.277778	2.5	0	0	3.88889	3.05556	24.1667	5.55556	38.3333	1.66667	3.05556	22.2222	124.444	10.5556	92.5
UPN04	0.277778	1.11111	0	0	0	0.833333	1.38889	0.277778	0.833333	1.11111	1.38889	1.94444	5.55556	57.5	57.5	37.2222	46.3889	128.056	1.66667	20.8333	36.3889	21.6667	19.7222	70.8333
UPN05	0	0	0	0	0	0	0	0.555556	1.94444	0.277778	1.11111	0	2.77778	0.277778	4.44444	254.167	11.3889	29.7222	0	0.277778	12.7778	92.5	13.6111	54.7222
UPN06	1.94444	0	0	0.555556	0.277778	2.5	1.94444	1.66667	0	3.33333	1.38889	7.5	1.38889	143.056	0.833333	17.2222	438.889	552.5	2.22222	81.1111	11.3889	16.1111	188.333	234.444
UPN07	1.38889	0	3.33333	0	0	0	4.44444	6.94444	3.05556	6.94444	11.9444	2.22222	11.3889	16.9444	85.2778	165.278	106.111	119.444	13.8889	40.2778	95.2778	192.778	87.5	113.611
UPN08	0	0.277778	0.277778	0	1.38889	0.277778	0.555556	0	0	0	0	0	59.7222	13.8889	986.389	171.111	225.833	866.667	17.2222	0.833333	504.444	16.9444	79.1667	500.833
UPN09	0	0	0	0	0.555556	0	0.277778	0	0.277778	0	0.277778	0.277778	0.833333	0	0	2.77778	2.22222	0.277778	194.444	0.833333	1033.89	1162.78	604.722	1206.94
UPN10	0	0	0	0	0	0	1.11111	0	0	0.833333	0	0.833333	2.22222	0.555556	28.8889	126.389	67.7778	79.4444	1.11111	0	18.8889	66.1111	18.6111	36.6667
UPN11	0.833333	1.38889	0.555556	0	0	1.66667	0.555556	1.11111	0	0.555556	0.555556	0.555556	7.5	0	13.6111	15.8333	2.22222	30.8333	165.833	1.94444	681.389	264.722	65	830
UPN12	3.05556	0.833333	0	0	0	0.277778	2.77778	1.66667	1.94444	0.833333	0	0	3.05556	0.833333	77.2222	11.9444	14.7222	49.4444	37.7778	11.3889	509.722	34.7222	66.9444	346.111
UPN13	0	0	0	0	0	0	0.666667	0	0.666667	0	0	0.666667	6	62.3333	201.667	302	69.3333	622.667	4.33333	36.6667	86	158.667	65	640
UPN14	0.666667	1	0	0	0.333333	0.666667	1.66667	4	3	0.333333	0	0.333333	2.33333	0.333333	1.33333	1.33333	1	0	11.6667	10.3333	120	123.333	19.6667	70.6667
UPN15	0.666667	0.333333	0.333333	0	0.666667	0	0.333333	0	0	0.333333	0	0	0.666667	0.666667	0.666667	3.66667	1.33333	3.33333	85.3333	7.33333	83.3333	107.333	42.6667	66.3333
UPN16	1.33333	0.333333	0.333333	0	0	0	0.333333	0	0.333333	0	0	0.333333	0.333333	5	19	0	2.33333	23.3333	18.3333	292.333	1005	8	292.667	954.667
UPN17	0.333333	0.666667	0.333333	0	0	0	0	0	0.666667	0.666667	0	0.666667	6.66667	0	2	1.66667	3.33333	7	52	0	38	23.3333	34	79.3333
UPN18	1.33333	0	2.66667	0	0	0	2.33333	4	2.66667	1	1	2.33333	1	2	4	2.33333	2	1.33333	0.666667	2.66667	75.3333	35	22.3333	30
UPN19	0	0	0	0	0	0	0	0	0	0	0	0	0	0.666667	8	95	11.3333	50.3333	0.666667	2.33333	73	423.667	127	392.333
UPN20	0.666667	0	1.33333	0	0.333333	0.333333	0.333333	0.666667	0.333333	0	0.333333	0	6.66667	17.6667	198.333	79.3333	63.3333	200	3.33333	22.6667	66.6667	38.3333	46	91
UPN21	16	6.66667	5.33333	2.66667	0.666667	5	5.33333	1.66667	3.33333	4.33333	0.333333	0.666667	0	0.333333	0	0	0	0	6.33333	8.33333	7.33333	6	1.33333	15.6667
UPN22	1	1.33333	0	0.666667	1	0	0	0	0	0	0	0	2	3.33333	62	358.667	222.333	598.667	3.33333	14.6667	292.667	913	495.667	964
UPN23	0	0	0	0.666667	0	0.666667	0	0	1.33333	0.333333	0	1	0.666667	0.333333	1.66667	5.66667	0.333333	21.6667	3.66667	26.6667	79	205.667	87	498.667
UPN24	0	0	0.333333	0	0	1	0	0.333333	0	0.333333	0	0	2.33333	0.333333	1.66667	11.6667	5.33333	12	16.6667	0	12.6667	63	35.3333	63.3333
UPN25	2	1	0.333333	0.333333	0	0.666667	0	0	0	0	0	0	0.666667	0	0.333333	1.66667	0	1	8.33333	0.333333	4	31.3333	9.33333	26
UPN26	0.666667	0	0	0	0	0	0	0	0.333333	0.666667	0	0	2.66667	16.6667	49.6667	14.6667	42.6667	57	27	258.667	465	258	517.667	771.667
UPN27	0.666667	0	0.333333	0	0	0	0.666667	0.666667	2	1.33333	2	2	0.333333	23.3333	14.6667	5.33333	18.6667	26.3333	2	36	17.6667	16.3333	47.3333	44.6667
UPN28	11.3333	1	7.33333	24.6667	0	0	4.33333	3.66667	0.666667	0	3.66667	0.666667	0	7	15	69.6667	24.3333	37	0	0.666667	87	241.667	53.6667	132
UPN29	2.33333	0	0.333333	0	0	0	0.333333	0	0	0	0	0	0.666667	0	1.33333	0.333333	0	0	0	1.66667	0	2.33333	1.66667	0.333333
UPN30	0	0.666667	0.333333	1	0	0	1	2.66667	3	1	0.666667	0	0	5	31.3333	6	2	11.3333	6	10.3333	218.667	36.3333	0	66.3333
UPN31	1	1	1	0.333333	0.666667	0	0	0	0	0	0	0	5.66667	9	1.66667	16.6667	72.3333	112	0	0	0.333333	4.33333	32.3333	23.3333
UPN32	0	0	0	0	0.666667	0	0	0	0.666667	0	0	0	0.333333	0	2	0.666667	2	9.33333	4	7	28.3333	3	19.3333	119
UPN33	0	1	0	0	0	0.333333	0.666667	0	1.66667	0	0	0	2.66667	14.6667	2.33333	24.3333	55.6667	119.667	0.333333	3	0.333333	4.33333	8.66667	18
UPN34	0	0	1	0.333333	0	0	0	0.333333	0	0	0	0	7.33333	40	4.33333	52.3333	58.3333	314.333	13	54.6667	13.3333	136.667	124.333	522.667
UPN35	0	11	3	35.3333	49	23.3333	0	0.666667	0.333333	0	0.666667	0	1	0.333333	0.333333	6	5	2.33333	15	0	12	61.6667	115.333	108
UPN36	0	0	15.6667	0	0	0	4.33333	4.66667	5.33333	7.33333	3.66667	4.66667	10.6667	1.33333	101	109	75	495	37.3333	1.66667	202.333	195	168.333	502

## Sheet: Figure 2b
Figure 2b
Sample ID Part I	Number of induced CoVac-1 peptides per participant				Sample ID Part II	Number of induced CoVac-1 peptides per participant
	day 7	day 14	day 28			day 7	day 14	day 28
UPN01	0	4	5		UPN13	0	6	6
UPN02	0	5	6		UPN14	0	0	6
UPN03	0	5	5		UPN15	0	2	6
UPN04	0	6	5		UPN16	0	4	6
UPN05	0	5	4		UPN17	0	4	5
UPN06	1	4	5		UPN18	1	1	5
UPN07	0	6	6		UPN19	0	4	4
UPN08	0	6	5		UPN20	0	6	6
UPN09	0	1	5		UPN21	0	0	1
UPN10	0	4	4		UPN22	0	5	6
UPN11	0	4	5		UPN23	0	2	6
UPN12	0	4	6		UPN24	0	4	5
					UPN25	0	0	5
					UPN26	0	6	6
					UPN27	0	5	5
					UPN28	0	4	4
					UPN29	0	0	2
					UPN30	0	2	5
					UPN31	0	5	3
					UPN32	0	2	6
					UPN33	0	4	4
					UPN34	0	6	6
					UPN35	0	0	4
					UPN36	0	5	5

## Sheet: Figure 2c
Figure 2c		IFN-g T-cell response [calculated spot counts per 500,000 cells]
pCoVs	day 28	day 56		HCs	CoVac-1		HCs	cross EC		HCs	spec EC
UPN05	354	191		SARS012	16		SARS155	37.2		SARS155	19.4
UPN08	1100	474		SARS031	34		SARS050	14.4		SARS050	22.8
UPN11	877	567		SARS033	15		SARS195	20.8		SARS195	13.6
UPN12	368	102		SARS037	10		SARS191	95		SARS191	45.9
UPN13	554	1239		SARS040	6		SARS154	21.3		SARS154	26.6
UPN14	190	877		SARS059	72		SARS143	21.3		SARS143	9.4
UPN15	160	84		SARS087	13		SARS210	88.8		SARS210	27.5
UPN16	695	326		SARS092	94		SARS197	77.5		SARS197	33.1
UPN17	334	132		SARS103	12		SARS121	35		SARS121	42.2
UPN18	215	319		SARS105	32		SARS165	71.6		SARS165	224.1
UPN19	812	528		SARS109	74		SARS131	10.9		SARS131	13.4
UPN20	596	663		SARS112	23		SARS123	23.8		SARS123	10.6
UNP22	1916	1584		SARS119	5		SARS104	23.8		SARS104	18.8
UPN25	69	54		SARS128	1		SARS058	11.3		SARS058	98.1
UPN26	1942	945		SARS133	2		SARS170	11.9		SARS170	14.1
UPN27	671	119		SARS136	6		SARS074	51.6		SARS135	2.2
UPN28	918	1461		SARS138	5		SARS135	19.7		SARS085	5
UPN30	381	36		SARS147	42		SARS085	13.4		SARS169	108.1
UPN31	396	82		SARS149	22		SARS169	53.8		SARS212	67.1
UPN32	86	36		SARS150	11		SARS176	5.3		SARS176	24.7
UPN33	421	2		SARS151	2		SARS190	55.1		SARS190	31.1
UPN34	736	606		SARS166	0		SARS144	4.7		SARS175	166
UPN35	57	319		SARS186	14		SARS175	112.8		SARS189	83
UPN36	1115	181		SARS232	0		SARS189	50.2		SARS240	277.5
							SARS240	143.4		SARS229	288.8
							SARS229	185.3		SARS231	88.4
							SARS231	297.8

## Sheet: Figure 2d
Figure 2d	% of CoVac-1-induced CD4+ T cells - ICS
pCoVs Part I	CD107a			IL-2			TNF			IFN-g			Multifunctionality Part I [% of samples]
	day 1	day 28		day 1	day 28		day 1	day 28		day 1	day 28
UPN01	0	0.07		0	0.17		0	0.26		0	0.13		monofunctional	0
UPN02	0	0.33		0	0.31		0.01	0.39		0.01	0.21		difrunctional	0
UPN03	0	0.11		0	0.5		0	0.65		0.01	0.31		trifunctional	83
UPN04	0	0.17		0	0.3		0	0.38		0	0.22		tetrafunctional	17
UPN05	0.03	0.16		0	0.28		0	0.37		0	0.15
UPN06	0	0.21		0	0.33		0	0.39		0	0.23
UPN07	0.03	0.46		0	1.54		0	2.15		0	0.8
UPN08	0.04	0.28		0	2.57		0	2.68		0	1.63
UPN09	0.05	0.08		0	0.86		0	0.85		0	0.59
UPN10	0.01	0.18		0	0.35		0	0.48		0	0.19
UPN11	0	0.06		0	2.4		0	2.39		0	1.75
UPN12	0	0.08		0	0.18		0	0.13		0	0.16
pCoVs Part II	CD107a			IL-2			TNF			IFN-g			Multifunctionality Part II [% of samples]
	day 1	day 28		day 1	day 28		day 1	day 28		day 1	day 28
UPN13	0.02	0.18		0	1.49		0	1.38		0	0.8		monofunctional	0
UPN14	0.01	0.04		0	0.69		0	0.76		0	0.42		difrunctional	4
UPN15	0.02	0.02		0	0.15		0.01	0.18		0.01	0.13		trifunctional	74
UPN16	0.01	0.11		0	2.08		0.01	2.28		0	1.3		tetrafunctional	22
UPN17	0.12	0.08		0.01	0.25		0	0.28		0	0.2
UPN18	0	0.11		0	0.36		0	0.45		0	0.28
UPN19	0.06	0.06		0	0.82		0	0.76		0	0.41
UPN20	0	0.2		0	1.47		0.07	1.55		0.01	0.77
UPN21	0.06	0.11		0	0.3		0	0.42		0	0.07
UPN22	0	0.45		0	4.41		0.08	5.12		0	2.66
UPN23	0	0.09		0.01	0.7		0	0.9		0	0.57
UPN24	0	0.1		0	0.27		0	0.26		0	0.11
UPN25	0.04	0.02		0	0.18		0	0.16		0	0.11
UPN26	0.01	0.85		0	9.16		0.02	9.97		0	3.43
UPN27	0.15	0.34		0	0.38		0	0.54		0	0.23
UPN28	0.2	0.23		0.01	1.04		0.03	1.21		0	0.61
UPN29	0.2	0.27		0	0		0	0.03		0	0
UPN30	0.01	0.07		0	0.14		0	0.16		0	0.09
UPN31	0.01	0.65		0	0.33		0	0.42		0	0.22
UPN32	0.22	0.06		0.01	0.25		0	0.27		0.02	0.13
UPN33	0.16	0		0.01	0.08		0	0.02		0	0.05
UPN34	0.09	0.08		0	0.78		0	0.88		0	0.53
UPN35	0.15	0.04		0	0.51		0	0.48		0	0.49
UPN36	0.19	0.06		0	0.92		0	0.97		0	0.52
