# Supplementary material for: A COVID-19 peptide vaccine for the induction of SARS-CoV-2 T cell immunity
Source: Nature. 2021 Nov 23;601(7894):617–22. doi: 10.1038/s41586-021-04232-5 (PMC8791831; doi:10.1038/s41586-021-04232-5)
Supplement: Supplementary file 7 — Source Data Fig. 3 [file 41586_2021_4232_MOESM7_ESM.xlsx]

## Sheet: Figure 3b
Figure 3b	IFN-g T-cell response (calculated spot counts per 500,000 cells)
pCovs	SARS-CoV-2 WT (CoVac-1)	B.1.1.7 Alpha	B.1.351 Beta
UPN08	1100	636	1019
UPN12	368	309	243
UPN13	554	266	542
UPN16	695	533	668
UPN22	1916	1803	1872
UPN05	354	235.5	304
UPN11	876.5	567.5	806
UPN14	190	181.5	171.5
UPN15	160	109.5	98
UPN17	333.5	219	269.5
UPN18	214.5	153	234.5
UPN19	812	627.5	793.5
UPN20	595.5	366.5	555.5
UPN25	68.5	54.5	74
UPN26	1942	1621	1941
UPN27	670.5	478	611.5
UPN28	917.5	851.5	856.5
UPN30	381	213	250
UPN31	395.5	249.5	427.5
UPN32	85.5	34	85.5
UPN33	420.5	123	428.5
UPN34	736	351	670
UPN35	57	46	61
UPN36	1114.5	1115.5	1145.5

## Sheet: Figure 3c
Figure 3c	IFN-g T-cell response (calculated spot counts per 500,000 cells)
HCs	SARS-CoV-2 WT (CoVac-1)	B.1.1.7 Alpha	B.1.351 Beta
SARS012	16	22	13
SARS031	34	17	34.5
SARS033	14.5	13.5	20
SARS037	10	15	14.5
SARS040	6	10	11
SARS059	72	66	65.5
SARS087	13	24	16
SARS092	94	91.5	90
SARS103	12	12.5	10
SARS105	32	28	28
SARS109	74	52	67
SARS112	23	21.5	19
SARS119	5	6.5	2
SARS128	1	0.5	1
SARS133	1.5	4	1.5
SARS136	5.5	4	6.5
SARS138	5	0.5	0
SARS147	41.5	35	26
SARS149	21.5	24	30.5
SARS150	11	11	7
SARS151	2	2	2
SARS166	0	0	0.5
SARS186	14	14	10
SARS232	0	2.5	0
