# Supplementary material for: A COVID-19 peptide vaccine for the induction of SARS-CoV-2 T cell immunity
Source: Nature. 2021 Nov 23;601(7894):617–22. doi: 10.1038/s41586-021-04232-5 (PMC8791831; doi:10.1038/s41586-021-04232-5)
Supplement: Supplementary file 8 — Source Data Extended Data Fig. 2 [file 41586_2021_4232_MOESM8_ESM.xlsx]

## Sheet: Ext. Data Fig. 2
Extended Data Figure 2		Intensities (calculated spot counts per 500,000 cells) of CoVac-1-induced T-cell responses ex vivo assessed in IFN-g ELISPOT assays.
pCoVs Part I	P1_nuc [ASWFTALTQHGKEDL]				P2_nuc [LLLLDRLNQLESKMS]				P3_spi [ITRFQTLLALHRSYL]				P4_env [FYVYSRVKNLNSSRV]				P5_mem [LSYYKLGASQRVAGD]				P6_ORF8 [SKWYIRVGARKSAPL]
	day 1	day 7	day 14	day 28	day 1	day 7	day 14	day 28	day 1	day 7	day 14	day 28	day 1	day 7	day 14	day 28	day 1	day 7	day 14	day 28	day 1	day 7	day 14	day 28
UPN01	0	0	0	0	0	0	0	3	0	0	9	24	0	0	9	20	0	0	9	10	0	0	24	68
UPN02	0	0	0	8	0	0	11	17	0	0	11	42	0	0	15	28	0	0	18	54	0	0	113	217
UPN03	0	0	0	0	0	0	4	3	0	0	3	22	0	0	24	124	0	0	6	11	0	0	38	93
UPN04	0	0	6	0	0	0	58	21	0	0	58	36	0	0	37	22	0	0	46	20	0	0	128	71
UPN05	0	0	3	0	0	0	0	0	0	0	4	13	0	0	254	93	0	0	11	14	0	0	30	55
UPN06	0	0	0	0	0	0	143	81	0	0	0	11	0	0	17	16	0	0	439	188	0	8	553	234
UPN07	0	0	11	14	0	0	17	40	0	0	85	95	0	0	165	193	0	0	106	88	0	0	119	114
UPN08	0	0	60	17	0	0	14	0	0	0	986	504	0	0	171	17	0	0	226	79	0	0	867	501
UPN09	0	0	0	194	0	0	0	0	0	0	0	1034	0	0	3	1163	0	0	0	605	0	0	0	1207
UPN10	0	0	0	0	0	0	0	0	0	0	29	19	0	0	126	66	0	0	68	19	0	0	79	37
UPN11	0	0	8	166	0	0	0	0	0	0	14	681	0	0	16	265	0	0	0	65	0	0	31	830
UPN12	0	0	3	38	0	0	0	11	0	0	77	510	0	0	12	35	0	0	15	67	0	0	49	346
pCoVs Part II	P1_nuc [ASWFTALTQHGKEDL]				P2_nuc [LLLLDRLNQLESKMS]				P3_spi [ITRFQTLLALHRSYL]				P4_env [FYVYSRVKNLNSSRV]				P5_mem [LSYYKLGASQRVAGD]				P6_ORF8 [SKWYIRVGARKSAPL]
	day 1	day 7	day 14	day 28	day 1	day 7	day 14	day 28	day 1	day 7	day 14	day 28	day 1	day 7	day 14	day 28	day 1	day 7	day 14	day 28	day 1	day 7	day 14	day 28
UPN13	0	0	6	4	0	0	62	37	0	0	202	86	0	0	302	159	0	0	69	65	0	0	623	640
UPN14	0	0	0	12	0	0	0	10	0	0	0	120	0	0	0	123	0	0	0	20	0	0	0	71
UPN15	0	0	0	85	0	0	0	7	0	0	0	83	0	0	4	107	0	0	0	43	0	0	3	66
UPN16	0	0	0	18	0	0	5	292	0	0	19	1005	0	0	0	8	0	0	2	293	0	0	23	955
UPN17	0	0	7	52	0	0	0	0	0	0	2	38	0	0	0	23	0	0	3	34	0	0	7	79
UPN18	0	0	0	0	0	4	0	3	0	0	0	75	0	0	2	35	0	0	0	22	0	0	0	30
UPN19	0	0	0	0	0	0	0	0	0	0	8	73	0	0	95	424	0	0	11	127	0	0	50	392
UPN20	0	0	7	3	0	0	18	23	0	0	198	67	0	0	79	38	0	0	63	46	0	0	200	91
UPN21	0	0	0	0	0	0	0	0	0	0	0	0	0	0	0	0	0	0	0	0	0	0	0	16
UPN22	0	0	0	3	0	0	3	15	0	0	62	293	0	0	359	913	0	0	222	496	0	0	599	964
UPN23	0	0	0	4	0	0	0	27	0	0	0	79	0	0	6	206	0	0	0	87	0	0	22	499
UPN24	0	0	2	17	0	0	0	0	0	0	0	13	0	0	12	63	0	0	5	35	0	0	12	63
UPN25	0	0	0	8	0	0	0	0	0	0	0	4	0	0	0	31	0	0	0	9	0	0	0	26
UPN26	0	0	3	27	0	0	17	259	0	0	50	465	0	0	15	258	0	0	43	518	0	0	57	772
UPN27	0	0	0	0	0	0	23	36	0	0	15	18	0	0	5	16	0	0	19	47	0	0	26	45
UPN28	0	0	0	0	0	0	0	0	0	0	15	87	0	0	70	242	0	0	24	54	0	0	37	132
UPN29	0	0	0	0	0	0	0	0	0	0	0	0	0	0	0	2	0	0	0	2	0	0	0	0
UPN30	0	0	0	6	0	0	0	10	0	0	31	219	0	0	0	36	0	0	0	0	0	0	11	66
UPN31	0	0	6	0	0	0	9	0	0	0	0	0	0	0	17	4	0	0	72	32	0	0	112	23
UPN32	0	0	0	4	0	0	0	7	0	0	0	28	0	0	0	3	0	0	2	19	0	0	9	119
UPN33	0	0	0	0	0	0	15	3	0	0	0	0	0	0	24	4	0	0	56	9	0	0	120	18
UPN34	0	0	7	13	0	0	40	55	0	0	4	13	0	0	52	137	0	0	58	124	0	0	314	523
UPN35	0	0	0	15	0	0	0	0	0	0	0	12	0	0	0	0	0	0	0	115	0	0	0	108
UPN36	0	0	11	37	0	0	0	0	0	0	101	202	0	0	109	195	0	0	75	168	0	0	495	502
