# Supplementary material for: A COVID-19 peptide vaccine for the induction of SARS-CoV-2 T cell immunity
Source: Nature. 2021 Nov 23;601(7894):617–22. doi: 10.1038/s41586-021-04232-5 (PMC8791831; doi:10.1038/s41586-021-04232-5)
Supplement: Supplementary file 9 — Source Data Extended Data Fig. 3 [file 41586_2021_4232_MOESM9_ESM.xlsx]

## Sheet: Ext. Data Figure 3a
Extended Data Figure 3a
Sample ID Part I	IFN-g T-cell response [calculated spot counts per 500,000 cells]											Sample ID Part II	IFN-g T-cell response [calculated spot counts per 500,000 cells]
	day 28 ex vivo	day 28 12d IVE	day 56 ex vivo	day 56 12d IVE	M3 ex vivo	M3 12d IVE							day 28 ex vivo	day 28 12d IVE	day 56 ex vivo	day 56 12d IVE	M3 ex vivo	M3 12d IVE
UPN01	128	5495.42	1112.67	8306.04	586	4742.72						UPN13	991	9044.44	1248	5426.68	301	8145.95
UPN02	365	8887.03	346.111	22181.1	27.2222	19134.1						UPN14	356	2551.33	726.667	5281.72	288.333	7689.22
UPN03	254	17760.2	194.167	16891.3	125.833	21540.9						UPN15	392	4698	103.667	3156.64	35	9036.56
UPN04	171	11661.6	25	10611.7	66.9444	12775.5						UPN16	2571	4253.89	365	5846.92	345.667	4395.92
UPN05	174	11596.1	175.278	7091.38	180.833	7951.07						UPN17	227	5566.67	208.627	7069.58	110.333	7400.45
UPN06	534	8326.34	368.056	12116.5	416.389	14697.9						UPN18	166	6112.78	431.667	7961.54	432.667	4376.13
UPN07	543	16221.9	577.5	24931.5	125.833	12284.9						UPN19	1019	8797.5	532.333	12283.4	889.667	19323.4
UPN08	1119	13814.4	540	9124.92	323.056	9578.4						UPN20	268	15535	777.667	13809.7	1942.91	7857.18
UPN09	4204	9598.67	107.222	12520.6	53.0556	10853.7						UPN21	45	8262.67	35.3333	5266.47	66.3333	8199.9
UPN10	141	4148.46	141.389	3333.1	11.6667	4517.08						UPN22	2683	11613.3	1904.33	9612.12	252.333	14537.9
UPN11	2009	10394.9	162.222	16293.9	358.333	12249.3						UPN23	901	9761.67	478.059	6293.71	525.667	2444.89
UPN12	1007	5678.47	111.389	1189.68	32.5	9474.57						UPN24	191	10887.5	30.3333	6681.59	27.3333	7410.08
												UPN25	79	6593.4	59	2103.92	6.33333	1783.13
												UPN26	2298	12730.8	1114.95	8572.56	1211.33	9224.85
												UPN27	164	19153.3	200.333	12464.5	55	11118.9
												UPN28	515	17345.8	1801.67	3505.06	700.667	7109.94
												UPN29	6	309.589	21.3333	9739.04	12	9208.66
												UPN30	338	6182.67	140.333	3596.26	101.667	4764.79
												UPN31	60	7368.96	232	4719.59	300	10107.5
												UPN32	181	3775.49	105.333	6147.84	22.8333	4050.65
												UPN33	35	19178.8	15.3333	6412.33	30	11634.3
												UPN34	865	11523.7	927.667	10477.4	962.667	19413.5
												UPN35	312	10191.2	430.385	6044.81	346.333	8206.08
												UPN36	1107	15114.4	149	5154.96	588	7072.97
Calculated mean spot counts per 500,000 cells detected against single CoVac-1 T-cell epitopes
Ex vivo mean spot count	day 28						day 56						M3
	P1_nuc	P2_nuc	P3_spi	P4_env	P5_mem	P6_ORF8	P1_nuc	P2_nuc	P3_spi	P4_env	P5_mem	P6_ORF8	P1_nuc	P2_nuc	P3_spi	P4_env	P5_mem	P6_ORF8
UPN01	3.33333	3.05556	23.8889	19.7222	10	67.7778	35	14	243	192.667	159	469	37.3333	8.66667	154.667	86.3333	88	211
UPN02	8.05556	16.6667	41.6667	28.0556	53.8889	216.667	5.55556	30.2778	57.5	20.2778	74.4444	158.056	1.38889	2.5	5.27778	1.94444	3.05556	13.0556
UPN03	1.66667	3.05556	22.2222	124.444	10.5556	92.5	0	3.05556	27.7778	76.3889	9.72222	77.2222	0.277778	3.33333	18.6111	46.6667	7.77778	49.1667
UPN04	1.66667	20.8333	36.3889	21.6667	19.7222	70.8333	0.277778	1.94444	4.72222	3.33333	1.94444	12.7778	0.277778	6.66667	11.3889	18.0556	5	25.5556
UPN05	0	0.277778	12.7778	92.5	13.6111	54.7222	0	0	11.3889	99.7222	15.8333	48.3333	0.555556	0.833333	12.7778	92.7778	22.2222	51.6667
UPN06	2.22222	81.1111	11.3889	16.1111	188.333	234.444	0	49.7222	2.22222	5.83333	118.333	191.944	0.555556	47.2222	70.2778	11.6667	112.5	174.167
UPN07	13.8889	40.2778	95.2778	192.778	87.5	113.611	11.1111	42.2222	106.389	201.389	110	106.389	2.77778	4.72222	21.9444	45.5556	24.1667	26.6667
UPN08	17.2222	0.833333	504.444	16.9444	79.1667	500.833	9.61538	1.53846	257.308	14.6154	41.5385	215.385	3.88889	0.277778	143.056	6.38889	24.1667	145.278
UPN09	194.444	0.833333	1033.89	1162.78	604.722	1206.94	2.77778	0	11.6667	42.2222	31.6667	18.8889	1.66667	0	6.11111	20.2778	16.1111	8.88889
UPN10	1.11111	0	18.8889	66.1111	18.6111	36.6667	0	0	19.7222	42.5	33.0556	46.1111	0	0	1.11111	3.61111	3.33333	3.61111
UPN11	165.833	1.94444	681.389	264.722	65	830	7.77778	0.833333	45.2778	31.3889	4.44444	72.5	18.3333	0	100.833	48.8889	13.0556	177.222
UPN12	37.7778	11.3889	509.722	34.7222	66.9444	346.111	4.44444	3.05556	59.1667	1.66667	8.05556	35	1.66667	0.277778	15	1.38889	2.5	11.6667
UPN13	4.33333	36.6667	86	158.667	65	640	11.3333	41.6667	150.333	195.333	100.667	748.667	1.33333	7.66667	42	54.6667	31.6667	163.667
UPN14	11.6667	10.3333	120	123.333	19.6667	70.6667	18.5965	9.12281	104.561	396.491	26.3158	171.579	7.66667	1.33333	56.3333	144.333	8.66667	70
UPN15	85.3333	7.33333	83.3333	107.333	42.6667	66.3333	17	0.666667	27	28.3333	16.6667	14	6.66667	0	15	7.33333	3	3
UPN16	18.3333	292.333	1005	8	292.667	954.667	2.66667	22	131.667	0.666667	22.6667	185.333	0.333333	22.3333	133.667	1.33333	17.3333	170.667
UPN17	52	0	38	23.3333	34	79.3333	27.8431	0	28.6275	31.3725	31.7647	89.0196	25	0	12	14.3333	25.6667	33.3333
UPN18	0.666667	2.66667	75.3333	35	22.3333	30	1.66667	3.33333	203.667	103	47.3333	72.6667	0	1	199.667	104.333	48.6667	79
UPN19	0.666667	2.33333	73	423.667	127	392.333	0.333333	0.666667	45.6667	225	62	198.667	0	1.66667	120	343.333	97.3333	327.333
UPN20	3.33333	22.6667	66.6667	38.3333	46	91	14	64.3333	233.667	57	153.667	255	0	1.1811	295.276	585.039	237.795	823.622
UPN21	6.33333	8.33333	7.33333	6	1.33333	15.6667	3	6	12.3333	11.6667	0	2.33333	0.333333	3.33333	27	5.33333	7.66667	22.6667
UPN22	3.33333	14.6667	292.667	913	495.667	964	2.66667	5.66667	193.667	572	252.667	877.667	3	18.3333	82.6667	24	47	77.3333
UPN23	3.66667	26.6667	79	205.667	87	498.667	0	9.2827	39.6624	85.2321	46.4135	297.468	0	8	32.6667	120.333	39.3333	325.333
UPN24	16.6667	0	12.6667	63	35.3333	63.3333	2.33333	0	1.33333	12	2.66667	12	2.33333	0	8.33333	10.3333	0.333333	6
UPN25	8.33333	0.333333	4	31.3333	9.33333	26	4	0	10.6667	16.3333	7	21	1.66667	0	0.666667	1.33333	0	2.66667
UPN26	27	258.667	465	258	517.667	771.667	19.1589	127.57	276.636	96.2617	306.075	289.252	25.6667	152.333	299.333	87.6667	346	300.333
UPN27	2	36	17.6667	16.3333	47.3333	44.6667	3.33333	50.3333	21.6667	6.33333	62	56.6667	1	9.33333	3.66667	2	22.3333	16.6667
UPN28	0	0.666667	87	241.667	53.6667	132	12.3333	25.6667	358	705	213.667	487	3.66667	7.33333	133.333	303.667	61.3333	191.333
UPN29	0	1.66667	0	2.33333	1.66667	0.333333	3	2.33333	2	3.33333	8.66667	2	1.66667	1.33333	1.66667	2.33333	4.33333	0.666667
UPN30	6	10.3333	218.667	36.3333	0	66.3333	3.33333	13	61.6667	23.6667	5.66667	33	2.33333	4.66667	51.6667	10.6667	0	32.3333
UPN31	0	0	0.333333	4.33333	32.3333	23.3333	7.66667	14	4.66667	18.3333	71.6667	115.667	7.77778	15.9259	5.18519	25.9259	96.6667	148.519
UPN32	4	7	28.3333	3	19.3333	119	1.66667	3.33333	17.6667	2.33333	14	66.3333	0.333333	0.666667	3.33333	1.66667	1.66667	15.1667
UPN33	0.333333	3	0.333333	4.33333	8.66667	18	0	0.666667	0	1.66667	2.33333	10.6667	0	3.33333	0	2.33333	10.6667	13.6667
UPN34	13	54.6667	13.3333	136.667	124.333	522.667	20	94	17.6667	185	151.333	459.667	22.6667	72.6667	14.6667	180	139.333	533.333
UPN35	15	0	12	61.6667	115.333	108	8.07692	0	2.69231	130.769	91.1538	197.692	5.33333	2	4.66667	115.667	88	130.667
UPN36	37.3333	1.66667	202.333	195	168.333	502	2	0	42	17.6667	8.33333	79	10.6667	4	264.667	62	29.3333	217.333
Calculated mean spot counts per 500,000 cells detected against single CoVac-1 T-cell epitopes
12d IVE mean spot count	day 28						day 56						M3
	P1_nuc	P2_nuc	P3_spi	P4_env	P5_mem	P6_ORF8	P1_nuc	P2_nuc	P3_spi	P4_env	P5_mem	P6_ORF8	P1_nuc	P2_nuc	P3_spi	P4_env	P5_mem	P6_ORF8
UPN01	521.374	19.8473	1663.36	249.618	1232.82	1808.4	461.617	0	2538.38	910.952	1308.09	3087	228.155	1.94175	1143.69	173.786	784.466	2410.68
UPN02	607.585	1726.95	1535.33	1893.01	1118.56	2005.59	1685.04	2585.3	7622.05	1475.07	640.42	8173.23	215.62	1665.53	5697.79	103.565	5074.7	6376.91
UPN03	29.8343	2423.2	3143.65	3856.35	1716.02	6591.16	0	2741.94	3854.24	3774.19	829.152	5691.76	9.63082	4126.81	4274.48	4468.7	1512.04	7149.28
UPN04	337.731	2350.04	3532.1	1108.88	944.239	3388.57	317.259	2975.89	2873.1	304.569	308.376	3832.49	715.875	654.196	3291.2	2205.26	2419.62	3489.38
UPN05	1.19314	5.9657	3409.99	4081.73	369.873	3727.37	0	0	1432.43	1765.77	819.82	3073.36	1.19332	3.57995	2016.71	1257.76	1132.46	3539.38
UPN06	181.134	2191.06	960.508	501.026	1749.85	2742.77	50.4502	4497	852.174	241.83	1769.42	4705.62	52.9421	3559.98	4790.03	1534.16	1354.59	3406.23
UPN07	1110.78	3733.33	4079.53	1741.69	1688.22	3868.34	3510.2	4456.27	4536.44	4097.67	3953.35	4377.55	1858.73	2130.95	2261.11	2040.48	1761.11	2232.54
UPN08	2525.44	168.111	2684.11	2247.78	2466.89	3722.06	1300.73	474.181	2349.15	1800.23	851.469	2349.15	1985.4	174.655	1997.83	1995.76	1438.66	1986.09
UPN09	1271.1	3.46585	1481.65	2663.51	1953.01	2225.94	1882.03	0	3288.96	3221.86	888.528	3239.18	1420	9.47368	2934.74	1955.79	1303.16	3230.53
UPN10	12.4152	2.66041	1507.56	242.984	70.0574	2312.78	45.1564	4.23341	460.031	2159.04	25.4005	639.245	101.987	2.37179	2127.5	543.141	105.545	1636.54
UPN11	1812.52	19.6721	2572.58	2642.32	761.848	2585.99	2578.67	23.407	4122.24	4080.62	1175.55	4313.39	1950.74	465.441	2514.71	2423.53	1591.18	3303.68
UPN12	746.313	458.997	1502.06	1054.87	615.339	1300.88	39.5649	16.3717	699.889	130.973	16.3717	286.504	700.791	46.8169	4048.2	636.418	706.643	3335.71
UPN13	946.111	1000.56	1729.44	1161.67	933.889	3272.78	602.778	303.4	997.701	1063.41	459.962	1999.43	1076.17	501.194	1428.35	2161.79	816.667	2161.79
UPN14	19.3333	86.6667	1193.33	126.667	97.3333	1028	359.14	281.183	1929.57	677.957	174.194	1859.68	1332.35	369.118	1718.63	1672.06	788.235	1808.82
UPN15	1120	131.333	110.667	1346	686.667	1303.33	282.736	15.1258	1410.19	374.654	221.069	852.862	1930.31	103.125	2707.5	1086.56	1060.31	2148.75
UPN16	87.2222	690	1316.11	26.1111	811.667	1322.78	110.274	656.849	2342.92	51.9406	344.406	2340.53	75.4529	319.565	1951.63	98.913	69.1123	1881.25
UPN17	1047.14	3.33333	1139.52	937.143	1226.67	1212.86	782.338	3.68159	2335.97	296.368	909.353	2741.87	901.802	0.788288	2282.09	671.622	1150.11	2394.03
UPN18	26.6667	65	1882.78	1511.11	1120	1507.22	52.3232	85.9596	3605.63	975.455	97.1717	3145	12.1131	13.2143	3205.57	485.625	13.2143	646.399
UPN19	14.5833	304.167	1122.5	2452.08	2452.08	2452.08	0	512.547	2475.56	3634.36	2026.59	3634.36	243.039	811.642	4771.91	5273.41	2950.02	5273.41
UPN20	1661.67	2402.5	2920.83	2685	2765	3100	981.265	2670.12	3462.34	2610.71	1570.02	2515.28	497.454	250.077	1133.72	1449.15	1310.34	3216.44
UPN21	86.6667	1525.33	2184	1397.33	1476	1593.33	8.82353	1219.41	1560.59	244.118	492.353	1741.18	13.4343	1973.43	2132.53	1894.95	86.9697	2098.59
UPN22	104.167	428.333	1933.33	2200.83	2103.33	4843.33	350	102.273	1849.24	2226.52	2102.27	2981.82	541.682	3311.78	3266.92	3450.84	808.598	3158.13
UPN23	79.1667	538.333	2190	2299.17	2119.17	2535.83	27.4286	164.571	1176	1627.43	196.571	3101.71	12.8244	23.8168	533.13	554.198	64.1221	1256.79
UPN24	1814.17	32.5	2016.67	2331.67	2075.83	2616.67	1171.29	9.92622	440.476	1284.21	301.509	3474.18	1425.85	9.78044	1578.84	1802.4	647.605	1945.61
UPN25	680.528	0	1264.69	1872.61	838.944	1936.63	217.647	0	253.922	294.73	262.99	1074.63	150.452	5.57229	319.478	193.173	161.596	952.861
UPN26	1523.33	2306.67	2225.83	2217.5	2013.33	2444.17	1076.17	1914.13	1427.95	1416.86	1338.34	1399.11	1132.89	1585.75	1693.71	1617.47	1583.7	1611.33
UPN27	906.667	4989.17	2056.67	2054.17	4157.5	4989.17	1577.51	1847.85	1704.21	1837.81	1788.26	3708.87	1287.36	1747.32	1920.98	1594.44	1637.36	2931.42
UPN28	280	110	4980	4980	2015.83	4980	50.9288	39.7317	1085.04	948.142	420.072	961.146	108.598	117.675	2008.55	2008.55	858.021	2008.55
UPN29	6.84932	24.6575	63.0137	27.3973	119.178	68.4932	715.753	1219.18	1556.16	2048.63	2386.99	1812.33	865.97	968.06	2113.43	1518.81	1963.88	1778.51
UPN30	164	284	3404	214.667	5.33333	2110.67	388.593	202.725	1329.02	781.622	8.42839	885.868	944.638	304.328	1273.84	1012.92	25.7752	1203.29
UPN31	523.155	1341.48	193.384	83.4606	730.789	4496.69	187.805	1655.53	243.577	601.545	380.163	1650.98	1101.57	2081.95	857.919	2087.75	1762.89	2215.38
UPN32	98.5109	51.5464	1151.2	13.7457	238.259	2222.22	127.099	593.13	1726.67	133.69	782.366	2784.89	74.3478	219.13	1143.26	82.8261	528.913	2002.17
UPN33	1098.01	3299.34	460.927	2708.61	3672.85	7939.07	1160	1121.67	770.667	1158.33	1059.33	1142.33	2570.61	1845.71	447.347	2810.61	1343.67	2616.33
UPN34	795.614	1471.05	677.193	1510.53	1845.61	5223.68	1623.64	1672.23	1730.04	1569.23	1469.64	2412.63	3192.63	3180.6	3323.98	3186.61	3145.5	3384.15
UPN35	1670.65	46.4807	2358.57	920.319	2095.62	3099.6	333.112	17.4274	1052.61	1530.12	145.892	2965.64	1336.2	58.2278	1205.06	1280.51	1335.7	2990.38
UPN36	2710.79	0	3556.83	3556.83	1733.09	3556.83	126.412	112.214	1665.34	1767.02	79.6947	1404.27	1302.93	71.7992	1771.38	1714.64	533.724	1678.49

## Sheet: Ext. Data Figure 3b
Extended Data Figure 3b		IFN-g T-cell response ex vivo [calculated spot counts per 500,000 cells]
CoVac-1 concentration [µg/mL]	Sample ID
	UPN17	UPN19	UPN20	UPN27	UPN31	SARS046	SARS076	SARS121	SARS127	SARS195
2.5	80	551.613	468.827	678	309.148	19.9737	65	37	29	4.5
1	111	475.213	416.6	480	327.929	15.1316	50	38	22	3.5
0.1	78	314.771	267.207	157	199.357	5.44737	35	22.5	15	1.5
0.01	9	134.465	63.158	30	78.0094	4.23685	16	5.5	10	0.5
0.001	1	4.58404	0	4	7.2231	1.21053	0	0	1	0
0.0001	0	1.52801	0	1	0	0	0	0	0	0
SARS-CoV-2-specific EC concentration [µg/mL]	Sample ID
	SARS046	SARS076	SARS121	SARS127	SARS195
2.5	12.1053	62	49.5	34.5	9.5
1	9.68422	49	46	27	9
0.1	9.07896	55	33.5	26	5.5
0.01	3.02632	17	9.5	10	2.5
0.001	0.605264	0	0	0	0.5
0.0001	1.21053	0	0	0	0
cross-reactive EC concentration [µg/mL]	Sample ID
	SARS046	SARS076	SARS121	SARS127	SARS195
2.5	13.9211	30	39	106.5	6.5
1	9.07896	28	38	90	1.5
0.1	12.7105	21	14	30	2
0.01	0.605264	2	1	1.5	1
0.001	0	1	0	0	0
0.0001	0	0	0	0.5	0

## Sheet: Ext. Data Figure 3c
Extended Data Figure 3c		IFN-g T-cell response [calculated spot counts per 500,000 cells]
pCoVs (d28)	CoVac-1		mRNA vac.	Spike		Vector vac.	Spike		Heterol. vac.	Spike
UPN05	354		V3	104		V1	118		V2	73
UPN08	1100		V4	5		V11	24		V19	375
UPN11	877		V5	138		V16	6		V20	98
UPN12	368		V6	327		V17	6		V21	73
UPN13	554		V7	504		V18	77		V22	147
UPN14	190		V8	47
UPN15	160		V9	713
UPN16	695		V10	808
UPN17	334		V12	244
UPN18	215		V13	144
UPN19	812		V14	524
UPN20	596		V15	204
UNP22	1916		V23	761
UPN25	69		V24	482
UPN26	1942		V25	86
UPN27	671		V26	7
UPN28	918		V27	3
UPN30	381		V28	13
UPN31	396		V29	39
UPN32	86		V30	68
UPN33	421
UPN34	736
UPN35	57
UPN36	1115

## Sheet: Ext. Data Figure 3d
Extended Data Figure 3d		Anti-spike IgG antibody titers
UPN	day 1	day 28			UPN	day 1	day 28
UPN01	0.5	0.18			UPN13	0	0
UPN02	0.7	0.87			UPN14	0	0.6
UPN03	0.53	0.2			UPN15	0	0
UPN04	0.75	0.34			UPN16	0	0.86
UPN05	0	0.39			UPN17	0	0
UPN06	0.21	0.14			UPN18	0	0
UPN07	0.45	0.91			UPN19	0	0.8
UPN08	0.95	0.64			UPN20	0	0.58
UPN09	0.79	0.61			UPN21	0.29	0
UPN10	0.99	0.23			UPN22	0	0
UPN11	0.91	0.24			UPN23	0	0
UPN12	0.3	0.05			UPN24	0	0
					UPN25	0	0
					UPN26	0	0
					UPN27	0	0.68
					UPN28	0.12	0
					UPN29	0	0.36
					UPN30	0	0
					UPN31	0	0
					UPN32	0	2.1
					UPN33	0.15	0
					UPN34	0	0
					UPN35	0	0.22
					UPN36	0	2
