# Supplementary material for: A COVID-19 peptide vaccine for the induction of SARS-CoV-2 T cell immunity
Source: Nature. 2021 Nov 23;601(7894):617–22. doi: 10.1038/s41586-021-04232-5 (PMC8791831; doi:10.1038/s41586-021-04232-5)
Supplement: Supplementary file 10 — Source Data Extended Data Fig. 4 [file 41586_2021_4232_MOESM10_ESM.xlsx]

## Sheet: Ext. Data Fig. 4
Extended Data Figure 4		Intensities (calculated spot counts per 500,000 cells) of CoVac-1-induced T-cell responses after 12-day in vitro expansion assessed in IFN-g ELISPOT assays.
pCoVs Part I	P1_nuc [ASWFTALTQHGKEDL]				P2_nuc [LLLLDRLNQLESKMS]				P3_spi [ITRFQTLLALHRSYL]				P4_env [FYVYSRVKNLNSSRV]				P5_mem [LSYYKLGASQRVAGD]				P6_ORF8 [SKWYIRVGARKSAPL]
	day 1	day 7	day 14	day 28	day 1	day 7	day 14	day 28	day 1	day 7	day 14	day 28	day 1	day 7	day 14	day 28	day 1	day 7	day 14	day 28	day 1	day 7	day 14	day 28
UPN01	0	0	41	521	0	0	0	0	0	0	46	1663	0	0	49	250	0	0	160	1233	0	31	455	1808
UPN02	0	0	9	608	0	0	87	1727	509	0	0	1535	0	0	65	1893	0	0	292	1119	75	0	1734	2006
UPN03	0	0	0	0	0	0	17	2423	0	0	24	3144	0	0	118	3856	0	0	20	1716	0	0	408	6591
UPN04	0	0	0	338	0	0	94	2350	0	0	237	3532	0	0	137	1109	59	0	171	944	0	0	1074	3389
UPN05	0	0	0	0	0	0	0	0	0	0	20	3410	189	0	1804	4082	28	0	0	370	28	0	210	3727
UPN06	0	0	72	181	0	0	1932	2191	0	0	60	961	25	0	112	501	29	0	690	1750	535	0	4351	2743
UPN07	0	0	393	1111	0	0	2013	3733	0	0	2599	4080	0	0	1643	1742	0	0	1437	1688	0	36	2481	3868
UPN08	0	0	757	2525	0	0	0	168	95	0	4726	2684	0	0	879	2248	0	0	1175	2467	83	0	3210	3722
UPN09	0	0	0	1271	0	0	0	0	0	0	0	1482	0	0	12	2664	26	0	0	1953	0	0	12	2226
UPN10	0	0	0	12	0	0	0	0	0	0	1174	1508	0	0	167	243	0	0	420	70	0	8	1768	2313
UPN11	0	0	119	1813	0	0	0	20	0	0	61	2573	0	0	48	2642	0	0	0	762	0	0	279	2586
UPN12	0	0	0	746	0	0	0	459	0	0	1559	1502	0	0	270	1055	0	0	312	615	0	0	1127	1301
pCoVs Part I	P1_nuc [ASWFTALTQHGKEDL]				P2_nuc [LLLLDRLNQLESKMS]				P3_spi [ITRFQTLLALHRSYL]				P4_env [FYVYSRVKNLNSSRV]				P5_mem [LSYYKLGASQRVAGD]				P6_ORF8 [SKWYIRVGARKSAPL]
	day 1	day 7	day 14	day 28	day 1	day 7	day 14	day 28	day 1	day 7	day 14	day 28	day 1	day 7	day 14	day 28	day 1	day 7	day 14	day 28	day 1	day 7	day 14	day 28
UPN13	0	2	184	946	0	0	776	1001	9	0	772	1729	0	6	846	1162	0	0	722	934	10	168	2717	3273
UPN14	0	0	0	19	8	0	0	87	34	0	0	1193	6	0	0	127	0	0	0	97	13	0	495	1028
UPN15	0	2	94	1120	0	0	0	131	0	0	0	111	0	2	134	1346	0	3	359	687	0	23	1136	1303
UPN16	0	0	3	87	0	0	8	690	56	0	142	1316	0	0	0	26	0	15	38	812	22	181	681	1323
UPN17	0	0	877	1047	0	0	0	0	0	0	412	1140	0	0	81	937	0	0	503	1227	0	0	910	1213
UPN18	0	0	0	0	0	0	0	65	0	0	162	1883	0	0	8	1511	0	0	6	1120	16	0	0	1507
UPN19	0	0	0	0	0	0	0	304	0	0	876	1123	961	0	0	2452	19	0	1243	2452	71	0	1606	2452
UPN20	0	49	870	1662	0	31	1925	2403	0	0	3655	2921	0	0	3057	2685	10	42	3012	2765	41	0	3445	3100
UPN21	0	0	0	0	0	0	335	1525	0	268	1571	2184	0	230	444	1397	0	0	139	1476	0	356	1690	1593
UPN22	0	0	0	0	0	0	0	428	0	0	2424	1933	0	0	4346	2201	0	0	3532	2103	0	0	4346	4843
UPN23	0	0	0	79	0	0	0	538	12	0	1191	2190	40	0	1627	2299	0	18	0	2119	157	0	3456	2536
UPN24	0	0	104	1814	0	0	0	0	0	0	239	2017	0	0	1291	2332	0	0	778	2076	6	57	1595	2617
UPN25	0	0	253	681	0	0	0	0	0	0	11	1265	0	0	15	1873	0	0	64	839	0	0	210	1937
UPN26	0	0	1043	1523	0	0	3508	2307	0	23	4300	2226	8	0	2607	2218	10	26	3887	2013	26	0	6512	2444
UPN27	0	0	0	907	0	0	3666	4989	0	0	2777	2057	0	0	2157	2054	0	15	3621	4158	9	290	4454	4989
UPN28	0	0	0	280	0	0	0	110	0	0	583	4980	240	0	1622	4980	0	0	397	2016	0	0	1553	4980
UPN29	34	0	0	0	28	0	0	0	42	0	0	0	0	0	0	27	0	0	0	119	0	0	0	68
UPN30	0	0	0	164	0	0	0	284	0	0	616	3404	0	0	0	215	0	0	0	0	0	0	505	2111
UPN31	0	0	156	523	0	14	156	1341	0	0	0	193	0	0	31	83	102	0	284	731	169	0	1365	4497
UPN32	0	0	0	99	0	0	0	52	0	0	0	1151	0	0	0	14	26	0	0	238	1913	0	0	0
UPN33	0	0	948	1098	15	0	1629	3299	0	0	383	461	233	0	1690	2709	76	0	1752	3673	241	0	3733	7939
UPN34	8	0	924	796	3	0	2801	1471	6	0	285	677	0	16	1096	1511	17	0	3045	1846	124	807	7987	5224
UPN35	0	0	0	1671	0	0	0	0	0	6	0	2359	0	0	0	920	0	0	3	2096	0	117	0	3100
UPN36	0	0	0	2711	0	0	0	0	0	0	1152	3557	0	0	0	3557	0	0	1110	1733	0	0	3795	3557
