# Supplementary material for: A COVID-19 peptide vaccine for the induction of SARS-CoV-2 T cell immunity
Source: Nature. 2021 Nov 23;601(7894):617–22. doi: 10.1038/s41586-021-04232-5 (PMC8791831; doi:10.1038/s41586-021-04232-5)
Supplement: Supplementary file 11 — Source Data Extended Data Fig. 5 [file 41586_2021_4232_MOESM11_ESM.xlsx]

## Sheet: Ext. Data Fig. 5a
Extended Data Figure 5a		% of CD4+ T cells - ICS ex vivo
HCs ex vivo	CD107a	IL-2	TNF	IFN-g
SARS012	0	0.01	0	0.01
SARS031	0	0.01	0	0.01
SARS033	0	0.01	0.01	0.01
SARS037	0	0.02	0.02	0.01
SARS059	0.01	0.07	0.03	0.04
SARS092	0.01	0.07	0.05	0.04
SARS103	0.01	0.02	0.01	0.01
SARS105	0	0.04	0.01	0.02
SARS109	0.23	0.04	0.04	0.03
SARS112	0.4	0.05	0.04	0.03
SARS128	0.4	0	0	0
SARS136	0.13	0	0	0.01
SARS138	0.06	0.01	0.01	0
SARS147	0.01	0.04	0.02	0.01
SARS149	0	0.02	0.03	0.02
SARS150	0.03	0.01	0.03	0.02
SARS151	0.08	0	0.01	0.01
SARS186	0.01	0.01	0.02	0.01
SARS232	0.01	0	0	0

## Sheet: Ext. Data Fig. 5b
Extended Data Figure 5b		% of CD4+ T cells - ICS
% of CD4+ T cells - ICS ex vivo
HCs	CD107a	IL-2	TNF	IFN-g
SARS016	0.03	0	0.02	0
SARS020	0.02	0.02	0	0.01
SARS045	0	0.01	0.01	0.01
SARS072	0.02	0	0	0
SARS117	0.02	0.05	0.08	0.04
SARS118	0	0.01	0	0.01
SARS158	0	0.02	0	0
SARS171	0.04	0	0	0
SARS197	0	0	0.02	0.01
% of CD4+ T cells - ICS after 12-day in vitro expansion
HCs	CD107a	IL-2	TNF	IFN-g
SARS016	0	0.02	0.01	0.01
SARS020	0.34	0.97	1.44	1.37
SARS045	0.4	0.86	1.01	1.01
SARS072	0.04	0.11	0.12	0.08
SARS117	1.21	0.73	1.52	1.22
SARS118	0.03	0.05	0.05	0.01
SARS158	0.61	0.78	1.64	1.05
SARS171	0	0.16	0.08	0.04
SARS197	0.09	0.44	0.54	0.4

## Sheet: Ext. Data Fig. 5c
Extended Data Figure 5c		% of CD4+ T cells - ICS after 12-day in vitro expansion
pCoVs Part I	CD107a			IL-2			TNF			IFN-g
	day 1	day 28		day 1	day 28		day 1	day 28		day 1	day 28
UPN02	0	3.66		0.22	3		0.29	7.25		0.13	4.89
UPN03	0.06	8.09		0.02	4.92		0.02	16.82		0.02	11
UPN04	0	1.34		0	2.32		0.02	3.54		0	2.88
UPN05	0	4.53		0.12	3.78		0.27	11.29		0.21	6.09
UPN06	0.02	3.11		0.05	4.11		0.15	7.6		0.14	6.35
UPN07	0.08	13.34		0.04	6.82		0.14	22.74		0.11	11.68
UPN08	0.35	11.01		0	5.1		0.27	20.79		0.04	11.98
UPN09	0	3.26		0	2.25		0	7.92		0.03	4.25
UPN10	0	6.52		0.01	4.48		0	25.19		0	6.03
UPN11	0.09	12.01		0	3.69		0.02	19.04		0.01	10.06
UPN12	0	5.65		0.04	1.59		0.16	8.23		0.03	3.72
pCoVs Part II	CD107a			IL-2			TNF			IFN-g
	day 1	day 28		day 1	day 28		day 1	day 28		day 1	day 28
UPN13	0.58	13.04		1.37	14.93		0.64	27.37		1.04	14.7
UPN14	0.15	2.78		0.27	7.88		0.25	15.27		0.04	6.91
UPN15	0	2.13		0.18	2.3		0.05	5.14		0.03	3.87
UPN16	0.99	11.36		1.23	6.63		1.35	19.44		1.08	8.45
UPN17	0	6.78		0.08	4.56		0.09	9.9		0.02	7.83
UPN18	0.11	10.99		0	11.69		0.28	24.25		0	17.1
UPN19	0.71	16.5		1.6	15.23		1.52	25.03		0.88	21.07
UPN20	0.42	27.53		0.35	26.67		0.3	46.69		0.19	34.79
UPN21	0	13.34		0	20.77		0	38.5		0.01	6.53
UPN22	0.03	30.91		0	19.03		0.02	36.86		0	27.74
UPN23	0.35	17.79		0.14	7.8		0.29	23.24		0.29	12.75
UPN24	0	7.63		0.03	8.73		0.08	17.84		0	10.84
UPN25	0.04	1.85		0	1.17		0	2.83		0	1.31
UPN26	0.05	31.95		0.23	17.79		0.11	39.89		0.06	13.76
UPN27	0.12	10.59		0.09	21.44		0.09	31.34		0.03	19.54
UPN28	0	15.9		0.16	22.49		0.23	42		0.05	21.47
UPN29	0	0.77		0.04	0.17		0.01	0.36		0.02	0.52
UPN30	0.3	7.48		0.14	2.94		0.16	8.09		0.02	4.34
UPN31	0.6	4.89		0.22	1.71		0.64	7.11		0.47	3.36
UPN32	0	5.01		0.62	8.25		0.36	12.57		0.42	8.4
UPN33	0.04	4.81		0.5	20.7		0.44	27.94		0.1	16.47
UPN34	0.22	6.87		0.59	6.82		0.6	12.17		0.16	7.44
UPN35	0	11.23		0	5.82		0.01	13.36		0.08	13.51
UPN36	0	9.74		0.1	6.56		0.32	12.46		0	6.82
