# Supplementary material for: A COVID-19 peptide vaccine for the induction of SARS-CoV-2 T cell immunity
Source: Nature. 2021 Nov 23;601(7894):617–22. doi: 10.1038/s41586-021-04232-5 (PMC8791831; doi:10.1038/s41586-021-04232-5)
Supplement: Supplementary file 12 — Source Data Extended Data Fig. 6 [file 41586_2021_4232_MOESM12_ESM.xlsx]

## Sheet: Ext. Data Fig. 6a
Extended Data Figure 6a		CoVac-1 embedded peptides - tetramer staining
Tetramer staining	Part I								Tetramer staining	Part II
pos.	58.33								pos.	91.67
neg.	16.67								neg.	0
n.a.	25								n.a.	8.33
Frequency of tetramer+ CD8+ T cells [%] - Part I									Frequency of tetramer+ CD8+ T cells [%] - Part II
P2_A*02a	P2_A*02b	P3_A*02	P1_A*03	P4_A*03	P1_A*11	P4_A*24			P2_A*02a	P2_A*02b	P3_A*02	P1_A*03	P4_A*03	P1_A*11	P4_A*24	P3_B*15
0.3	0.2	0.08	0.96	1.86	0.18	0.14			0.03	0.06	0.03	0.8	0.08	0.04	0.09	0.11
0.09	0.1	0.16							0.05	0.05	0.03	0.07	0.03	0.21	0.1	0.26
1.52	1.9	1.49							0.12	0.15	0.09	0.32	0.04		0.15	0.97
0.12	0.1	0.2							0.02	0.04	0.03	1.28	0.43			0.45
0.03	0.26	0.09							0.09	0.11	0.12	0.34	0.09			0.44
0.02									0.06	0.07	0.11	0.1	0.02			0.56
0.03									0.07	0.12	0.33					1.46
									0.2	0.11	0.34
									0.31	0.27	0.09
									0.17	0.32	1.26
									1.17	0.17	0.07
									0.07	1.21
										0.07

## Sheet: Ext. Data Fig. 6b
Extended Data Figure 6b		CoVac-1 embedded peptides - ELISPOT
ELISPOT	Part I									ELISPOT	Part II
pos.	67									pos.	79
neg.	17									neg.	4
n.a.	17									n.a.	17
IFN-g T-cell response [calculated spot counts per 500,000 cells] - Part I										IFN-g T-cell response [calculated spot counts per 500,000 cells] - Part II
P2_A*02a	P2_A*02b	P3_A*02	P1_A*03	P4_A*03	P1_A*11	P4_A*24	P3_C*07			P2_A*02a	P2_A*02b	P3_A*02	P1_A*03	P4_A*03	P1_A*11	P4_A*24	P3_B*15	P3_C*07
21	607	22	64	32			38			90	384	419		17		68	12	6
44	227	459					24			53	1071	84		1196			6	124
854	20	16								16	343	171		442				33
	79	12								202	368	20		19				16
	1080	396								930	1350	210		207
										65	61	432		232
											84	56
											283	24
												530

## Sheet: Ext. Data Fig. 6c
Extended Data Figure 6c		% of CD8+ T cells - ICS after 12-day in vitro expansion
pCoVs Part I	CD107a			IL-2			TNF			IFN-g			Multifunctionality Part I [% of samples]
	day 1	day 28		day 1	day 28		day 1	day 28		day 1	day 28
UPN01	0	0		0	0		0	0		0.11	0		monofunctional	0
UPN02	0	0		0.02	0.01		0	0.03		0	0		difrunctional	60
UPN03	0.04	0		0	0		0	0.05		0	0		trifunctional	20
UPN04	0	0		0	0.04		0	0.03		0	0.07		tetrafunctional	20
UPN05	0	0		0.01	0		0	0		0	0
UPN07	0	0		0.01	0.02		0	0		0.02	0.12
UPN08	0.44	0.64		0	0.03		0.18	0.5		0.07	0.8
UPN09	0	3.07		0	1.93		0	3.18		0	3.55
UPN10	0	0		0	0.1		0	0.2		0.28	0.14
UPN11	0.02	0.61		0	0.04		0	0.42		0	0.56
UPN12	0	0		0	0.02		0.07	0.05		0.1	0.17
pCoVs Part II	CD107a			IL-2			TNF			IFN-g
	day 1	day 28		day 1	day 28		day 1	day 28		day 1	day 28
UPN16	0	0		0	0		0	0		0	0		Multifunctionality Part II [% of samples]
UPN17	0.06	0.55		0	0.01		0.02	0.36		0	0.27
UPN18	0	0.14		0	0.06		0	0.14		0	0.17		monofunctional	0
UPN19	1.19	1.71		0.07	0.27		0.91	1.66		0.67	1.6		difrunctional	57
UPN20	0.26	0.05		0	0		0	0		0	0.06		trifunctional	43
UPN22	0.15	1.36		0	0.09		0	1.26		0	0.96		tetrafunctional	0
UPN23	0	0.53		0	0.06		0	0.29		0.01	0.45
UPN24	0.16	0.6		0	0.04		0	0.13		0	0.2
UPN25	0	0		0	0		0	0		0	0.01
UPN26	0.01	0.3		0.01	0.02		0	0.19		0.03	0
UPN27	0.05	0.07		0	0		0	0.05		0	0.16
UPN28	0	0.32		0	0.22		0	0.49		0	0.54
UPN29	0.19	0.28		0	0		0.18	0.15		0.09	0.03
UPN30	0	0		0.02	0		0	0		0.01	0.07
UPN31	0	0		0	0.01		0	0		0	0
UPN33	0	0.09		0	0.02		0	0		0	0
