# Supplementary material for: A COVID-19 peptide vaccine for the induction of SARS-CoV-2 T cell immunity
Source: Nature. 2021 Nov 23;601(7894):617–22. doi: 10.1038/s41586-021-04232-5 (PMC8791831; doi:10.1038/s41586-021-04232-5)
Supplement: Supplementary file 13 — Source Data Extended Data Fig. 7 [file 41586_2021_4232_MOESM13_ESM.xlsx]

## Sheet: Ext. Data Fig. 7
Extended Data Figure 7a				Extended Data Figure 7b					Extended Data Figure 7c
IFN-g T-cell response [calculated spot counts per 500,000 cells]				IFN-g T-cell response [calculated spot counts per 500,000 cells]					IFN-g T-cell response [calculated spot counts per 500,000 cells]
pCoVs	P2_WT	P2_S235F B.1.1.7 - Alpha		P3_WT	P3_L242H_R246I B.1.351 - Beta	P3_L242H B.1.351 - Beta	P3_R246I B.1.351 - Beta		P6_WT	P6_R52I B.1.1.7 - Alpha
UPN12_D28	1	0		126	43	47	56		119	25
UPN16_D28	45	61		222	20	34	58		315	65
UPN22_D28	27	18		274	57	53	33		845	762
UPN34_D28	38	29		5	1	0	5		282	70
